# Supplementary material for: Artificial intelligence in orthodontics and orthognathic surgery: a bibliometric analysis of the 100 most-cited articles
Source: Head Face Med. 2023 Aug 23;19:38. doi: 10.1186/s13005-023-00383-0 (PMC10463886; doi:10.1186/s13005-023-00383-0)
Supplement: Supplementary file 1 — Additional file 1. The full list of the top 100 most-cited articles in orthodontics and orthognathic surgery. [file 13005_2023_383_MOESM1_ESM.xlsx]

## Sheet: Sheet1
Authors	Classification of the topics	Article Title	Sample size (training)	Sample size (testing)	Source Title	Publication Year	Times Cited, WoS Core	DOI Link
Arik, SO; Ibragimov, B; Xing, L	2. Automated cephalometric landmarking and/or analysis	Fully automated quantitative cephalometry using convolutional neural networks	150	250	JOURNAL OF MEDICAL IMAGING	2017	119	http://dx.doi.org/10.1117/1.JMI.4.1.014501
Kunz, F; Stellzig-Eisenhauer, A; Zeman, F; Boldt, J	2. Automated cephalometric landmarking and/or analysis	Artificial intelligence in orthodontics Evaluation of a fully automated cephalometric analysis using a customized convolutional neural network	1792	50	JOURNAL OF OROFACIAL ORTHOPEDICS-FORTSCHRITTE DER KIEFERORTHOPADIE	2020	72	http://dx.doi.org/10.1007/s00056-019-00203-8
Hwang, HW; Park, JH; Moon, JH; Yu, Y; Kim, H; Her, SB; Srinivasan, G; Aljanabi, MNA; Donatelli, RE; Lee, SJ	2. Automated cephalometric landmarking and/or analysis	Automated identification of cephalometric landmarks: Part 2-Might it be better than human?	1028	283	ANGLE ORTHODONTIST	2020	65	http://dx.doi.org/10.2319/022019-129.1
Xie, XQ; Wang, L; Wang, A	1. Diagnosis and treatment planning	Artificial Neural Network Modeling for Deciding if Extractions Are Necessary Prior to Orthodontic Treatment	180	20	ANGLE ORTHODONTIST	2010	65	http://dx.doi.org/10.2319/111608-588.1
Park, JH; Hwang, HW; Moon, JH; Yu, Y; Kim, H; Her, SB; Srinivasan, G; Aljanabi, MNA; Donatelli, RE; Lee, SJ	2. Automated cephalometric landmarking and/or analysis	Automated identification of cephalometric landmarks: Part 1-Comparisons between the latest deep-learning methods YOLOV3 and SSD	1028	283	ANGLE ORTHODONTIST	2019	64	http://dx.doi.org/10.2319/022019-127.1
Yu, HJ; Cho, SR; Kim, MJ; Kim, WH; Kim, JW; Choi, J	1. Diagnosis and treatment planning	Automated Skeletal Classification with Lateral Cephalometry Based on Artificial Intelligence	8185	1632	JOURNAL OF DENTAL RESEARCH	2020	57	http://dx.doi.org/10.1177/0022034520901715
Torosdagli, N; Liberton, DK; Verma, P; Sincan, M; Lee, JS; Bagci, U	2. Automated cephalometric landmarking and/or analysis	Deep Geodesic Learning for Segmentation and Anatomical Landmarking	20480	5120	IEEE TRANSACTIONS ON MEDICAL IMAGING	2019	57	http://dx.doi.org/10.1109/TMI.2018.2875814
Lee, JH; Yu, HJ; Kim, MJ; Kim, JW; Choi, J	2. Automated cephalometric landmarking and/or analysis	Automated cephalometric landmark detection with confidence regions using Bayesian convolutional neural networks	150	250	BMC ORAL HEALTH	2020	49	http://dx.doi.org/10.1186/s12903-020-01256-7
Patcas, R; Bernini, DAJ; Volokitin, A; Agustsson, E; Rothe, R; Timofte, R	1. Diagnosis and treatment planning	Applying artificial intelligence to assess the impact of orthognathic treatment on facial attractiveness and estimated age	469	128	INTERNATIONAL JOURNAL OF ORAL AND MAXILLOFACIAL SURGERY	2019	47	http://dx.doi.org/10.1016/j.ijom.2018.07.010
Zhong, ZS; Li, J; Zhang, ZX; Jiao, ZC; Gao, XB	2. Automated cephalometric landmarking and/or analysis	An Attention-Guided Deep Regression Model for Landmark Detection in Cephalograms	150	250	MEDICAL IMAGE COMPUTING AND COMPUTER ASSISTED INTERVENTION - MICCAI 2019, PT VI	2019	45	http://dx.doi.org/10.1007/978-3-030-32226-7_60
Li, PL; Kong, DY; Tang, T; Su, D; Yang, P; Wang, HX; Zhao, ZH; Liu, Y	1. Diagnosis and treatment planning	Orthodontic Treatment Planning based on Artificial Neural Networks	182	60	SCIENTIFIC REPORTS	2019	43	http://dx.doi.org/10.1038/s41598-018-38439-w
Kim, H; Shim, E; Park, J; Kim, YJ; Lee, U; Kim, Y	2. Automated cephalometric landmarking and/or analysis	Web-based fully automated cephalometric analysis by deep learning	1675	200	COMPUTER METHODS AND PROGRAMS IN BIOMEDICINE	2020	42	http://dx.doi.org/10.1016/j.cmpb.2020.105513
Nishimoto, S; Sotsuka, Y; Kawai, K; Ishise, H; Kakibuchi, M	2. Automated cephalometric landmarking and/or analysis	Personal Computer-Based Cephalometric Landmark Detection With Deep Learning, Using Cephalograms on the Internet	153	66	JOURNAL OF CRANIOFACIAL SURGERY	2019	42	http://dx.doi.org/10.1097/SCS.0000000000004901
Kok, H; Acilar, AM; Izgi, MS	3. Assessment of growth and development	Usage and comparison of artificial intelligence algorithms for determination of growth and development by cervical vertebrae stages in orthodontics	240	60	PROGRESS IN ORTHODONTICS	2019	41	http://dx.doi.org/10.1186/s40510-019-0295-8
Choi, HI; Jung, SK; Baek, SH; Lim, WH; Ahn, SJ; Yang, IH; Kim, TW	1. Diagnosis and treatment planning	Artificial Intelligent Model With Neural Network Machine Learning for the Diagnosis of Orthognathic Surgery	316	316	JOURNAL OF CRANIOFACIAL SURGERY	2019	39	http://dx.doi.org/10.1097/SCS.0000000000005650
Lahoud, P; EzEldeen, M; Beznik, T; Willems, H; Leite, A; Van Gerven, A; Jacobs, R	2. Automated cephalometric landmarking and/or analysis	Artificial Intelligence for Fast and Accurate 3-Dimensional Tooth Segmentation on Cone-beam Computed Tomography	2095	328	JOURNAL OF ENDODONTICS	2021	37	http://dx.doi.org/10.1016/j.joen.2020.12.020
Knoops, PGM; Papaioannou, A; Borghi, A; Breakey, RWF; Wilsons, AT; Jeelani, O; Zafeiriou, S; Steinbacher, D; Padwa, BL; Dunaway, DJ; Schievano, S	1. Diagnosis and treatment planning	A machine learning framework for automated diagnosis and computer-assisted planning in plastic and reconstructive surgery	335	84	SCIENTIFIC REPORTS	2019	37	http://dx.doi.org/10.1038/s41598-019-49506-1
Chen, RN; Ma, YX; Chen, NL; Lee, D; Wang, WP	2. Automated cephalometric landmarking and/or analysis	Cephalometric Landmark Detection by Attentive Feature Pyramid Fusion and Regression-Voting	150	100	MEDICAL IMAGE COMPUTING AND COMPUTER ASSISTED INTERVENTION - MICCAI 2019, PT III	2019	34	http://dx.doi.org/10.1007/978-3-030-32248-9_97
Hung, KF; Yeung, AWK; Tanaka, R; Bornstein, MM	4. Miscellaneous	Current Applications, Opportunities, and Limitations of AI for 3D Imaging in Dental Research and Practice	/	/	INTERNATIONAL JOURNAL OF ENVIRONMENTAL RESEARCH AND PUBLIC HEALTH	2020	32	http://dx.doi.org/10.3390/ijerph17124424
Song, Y; Qiao, X; Iwamoto, Y; Chen, YW	2. Automated cephalometric landmarking and/or analysis	Automatic Cephalometric Landmark Detection on X-ray Images Using a Deep-Learning Method	150	250	APPLIED SCIENCES-BASEL	2020	32	http://dx.doi.org/10.3390/app10072547
Thanathornwong, B	1. Diagnosis and treatment planning	Bayesian-Based Decision Support System for Assessing the Needs for Orthodontic Treatment	800	200	HEALTHCARE INFORMATICS RESEARCH	2018	31	http://dx.doi.org/10.4258/hir.2018.24.1.22
Khanagar, SB; Al-Ehaideb, A; Vishwanathaiah, S; Prabhadevi, C; Patil, S; Naik, S; Baeshen, HA; Sarode, SS	4. Miscellaneous	Scope and performance of artificial intelligence technology in orthodontic diagnosis, treatment planning, and clinical decision-making - A systematic review	/	/	JOURNAL OF DENTAL SCIENCES	2021	30	http://dx.doi.org/10.1016/j.jds.2020.05.022
Bouletreau, P; Makaremi, M; Ibrahim, B; Louvrier, A; Sigaux, N	4. Miscellaneous	Artificial Intelligence: Applications in orthognathic surgery	/	/	JOURNAL OF STOMATOLOGY ORAL AND MAXILLOFACIAL SURGERY	2019	30	http://dx.doi.org/10.1016/j.jormas.2019.06.001
Qian, JH; Cheng, M; Tao, YB; Lin, J; Lin, H	2. Automated cephalometric landmarking and/or analysis	CephaNet: An Improved Faster R-CNN for Cephalometric Landmark Detection	150	250	2019 IEEE 16TH INTERNATIONAL SYMPOSIUM ON BIOMEDICAL IMAGING (ISBI 2019)	2019	30	http://dx.doi.org/10.1109/ISBI.2019.8759437
Bichu, YM; Hansa, I; Bichu, AY; Premjani, P; Flores-Mir, C; Vaid, NR	4. Miscellaneous	Applications of artificial intelligence and machine learning in orthodontics: a scoping review	/	/	PROGRESS IN ORTHODONTICS	2021	28	http://dx.doi.org/10.1186/s40510-021-00361-9
Alam, MK; Alfawzan, AA; Haque, S; Mok, PL; Marya, A; Venugopal, A; Jamayet, NB; Siddiqui, AA	1. Diagnosis and treatment planning	Sagittal Jaw Relationship of Different Types of Cleft and Non-cleft Individuals	/	123	FRONTIERS IN PEDIATRICS	2021	28	http://dx.doi.org/10.3389/fped.2021.651951
Chen, S; Wang, L; Li, G; Wu, TH; Diachina, S; Tejera, B; Kwon, JJ; Lin, FC; Lee, YT; Xu, TM; Shen, DG; Ko, CC	2. Automated cephalometric landmarking and/or analysis	Machine learning in orthodontics: Introducing a 3D auto-segmentation and auto-landmark finder of CBCT images to assess maxillary constriction in unilateral impacted canine patients	30	6	ANGLE ORTHODONTIST	2020	28	http://dx.doi.org/10.2319/012919-59.1
Dot, G; Rafflenbeul, F; Arbotto, M; Gajny, L; Rouch, P; Schouman, T	2. Automated cephalometric landmarking and/or analysis	Accuracy and reliability of automatic three-dimensional cephalometric landmarking	/	/	INTERNATIONAL JOURNAL OF ORAL AND MAXILLOFACIAL SURGERY	2020	27	http://dx.doi.org/10.1016/j.ijom.2020.02.015
Lee, SM; Kim, HP; Jeon, K; Lee, SH; Seo, JK	2. Automated cephalometric landmarking and/or analysis	Automatic 3D cephalometric annotation system using shadowed 2D image-based machine learning	2700	945	PHYSICS IN MEDICINE AND BIOLOGY	2019	27	http://dx.doi.org/10.1088/1361-6560/ab00c9
Schwendicke, F; Chaurasia, A; Arsiwala, L; Lee, JH; Elhennawy, K; Jost-Brinkmann, PG; Demarco, F; Krois, J	4. Miscellaneous	Deep learning for cephalometric landmark detection: systematic review and meta-analysis	/	/	CLINICAL ORAL INVESTIGATIONS	2021	26	http://dx.doi.org/10.1007/s00784-021-03990-w
Verhelst, PJ; Smolders, A; Beznik, T; Meewis, J; Vandemeulebroucke, A; Shaheen, E; Van Gerven, A; Willems, H; Politis, C; Jacobs, R	2. Automated cephalometric landmarking and/or analysis	Layered deep learning for automatic mandibular segmentation in cone-beam computed tomography	160	30	JOURNAL OF DENTISTRY	2021	25	http://dx.doi.org/10.1016/j.jdent.2021.103786
Oh, K; Oh, IS; Le, VT; Lee, DW	2. Automated cephalometric landmarking and/or analysis	Deep Anatomical Context Feature Learning for Cephalometric Landmark Detection	150	250	IEEE JOURNAL OF BIOMEDICAL AND HEALTH INFORMATICS	2021	25	http://dx.doi.org/10.1109/JBHI.2020.3002582
Amasya, H; Yildirim, D; Aydogan, T; Kemaloglu, N; Orhan, K	3. Assessment of growth and development	Cervical vertebral maturation assessment on lateral cephalometric radiographs using artificial intelligence: comparison of machine learning classifier models	498	149	DENTOMAXILLOFACIAL RADIOLOGY	2020	24	http://dx.doi.org/10.1259/dmfr.20190441
Nino-Sandoval, TC; Perez, SVG; Gonzalez, FA; Jaque, RA; Infante-Contreras, C	1. Diagnosis and treatment planning	Use of automated learning techniques for predicting mandibular morphology in skeletal class I, II and III	/	225	FORENSIC SCIENCE INTERNATIONAL	2017	24	http://dx.doi.org/10.1016/j.forsciint.2017.10.004
Zeng, MM; Yan, ZL; Liu, S; Zhou, YH; Qiu, LX	2. Automated cephalometric landmarking and/or analysis	Cascaded convolutional networks for automatic cephalometric landmark detection	150	250	MEDICAL IMAGE ANALYSIS	2021	22	http://dx.doi.org/10.1016/j.media.2020.101904
Makaremi, M; Lacaule, C; Mohammad-Djafari, A	3. Assessment of growth and development	Deep Learning and Artificial Intelligence for the Determination of the Cervical Vertebra Maturation Degree from Lateral Radiography	1870	300	ENTROPY	2019	22	http://dx.doi.org/10.3390/e21121222
Patcas, R; Timofte, R; Volokitin, A; Agustsson, E; Eliades, T; Eichenberger, M; Bornstein, MM	1. Diagnosis and treatment planning	Facial attractiveness of cleft patients: a direct comparison between artificial-intelligence-based scoring and conventional rater groups	/	30	EUROPEAN JOURNAL OF ORTHODONTICS	2019	21	http://dx.doi.org/10.1093/ejo/cjz007
Ma, QC; Kobayashi, E; Fan, BW; Nakagawa, K; Sakuma, I; Masamune, K; Suenaga, H	2. Automated cephalometric landmarking and/or analysis	Automatic 3D landmarking model using patch-based deep neural networks for CT image of oral and maxillofacial surgery	19140	2640	INTERNATIONAL JOURNAL OF MEDICAL ROBOTICS AND COMPUTER ASSISTED SURGERY	2020	20	http://dx.doi.org/10.1002/rcs.2093
Faber, J; Faber, C; Faber, P	4. Miscellaneous	Artificial intelligence in orthodontics	/	/	APOS TRENDS IN ORTHODONTICS	2019	20	http://dx.doi.org/10.25259/APOS_123_2019
Lee, H; Park, M; Kim, J	2. Automated cephalometric landmarking and/or analysis	Cephalometric Landmark Detection in Dental X-ray Images Using Convolutional Neural Networks	150	150	MEDICAL IMAGING 2017: COMPUTER-AIDED DIAGNOSIS	2017	20	http://dx.doi.org/10.1117/12.2255870
Machoy, ME; Szyszka-Sommerfeld, L; Vegh, A; Gedrange, T; Wozniak, K	4. Miscellaneous	The ways of using machine learning in dentistry	/	/	ADVANCES IN CLINICAL AND EXPERIMENTAL MEDICINE	2020	19	http://dx.doi.org/10.17219/acem/115083
Mohammad-Rahimi, H; Nadimi, M; Rohban, MH; Shamsoddin, E; Lee, VY; Motamedian, SR	4. Miscellaneous	Machine learning and orthodontics, current trends and the future opportunities: A scoping review	/	/	AMERICAN JOURNAL OF ORTHODONTICS AND DENTOFACIAL ORTHOPEDICS	2021	18	http://dx.doi.org/10.1016/j.ajodo.2021.02.013
Jeong, SH; Yun, JP; Yeom, HG; Lim, HJ; Lee, J; Kim, BC	1. Diagnosis and treatment planning	Deep learning based discrimination of soft tissue profiles requiring orthognathic surgery by facial photographs	410	412	SCIENTIFIC REPORTS	2020	18	http://dx.doi.org/10.1038/s41598-020-73287-7
Lo Giudice, A; Ronsivalle, V; Spampinato, C; Leonardi, R	2. Automated cephalometric landmarking and/or analysis	Fully automatic segmentation of the mandible based on convolutional neural networks (CNNs)	20	20	ORTHODONTICS & CRANIOFACIAL RESEARCH	2021	17	http://dx.doi.org/10.1111/ocr.12536
Thurzo, A; Kurilova, V; Varga, I	4. Miscellaneous	Artificial Intelligence in Orthodontic Smart Application for Treatment Coaching and Its Impact on Clinical Performance of Patients Monitored with AI-TeleHealth System	/	86	HEALTHCARE	2021	17	http://dx.doi.org/10.3390/healthcare9121695
Hwang, HW; Moon, JH; Kim, MG; Donatelli, RE; Lee, SJ	1. Diagnosis and treatment planning	Evaluation of automated cephalometric analysis based on the latest deep learning method	1983	200	ANGLE ORTHODONTIST	2021	17	http://dx.doi.org/10.2319/021220-100.1
Mario, MC; Abe, JM; Ortega, NRS; Del Santo, M	1. Diagnosis and treatment planning	Paraconsistent Artificial Neural Network as Auxiliary in Cephalometric Diagnosis	/	120	ARTIFICIAL ORGANS	2010	17	http://dx.doi.org/10.1111/j.1525-1594.2010.00994.x
Monill-Gonzalez, A; Rovira-Calatayud, L; d'Oliveira, NG; Ustrell-Torrent, JM	4. Miscellaneous	Artificial intelligence in orthodontics: Where are we now? A scoping review	/	/	ORTHODONTICS & CRANIOFACIAL RESEARCH	2021	16	http://dx.doi.org/10.1111/ocr.12517
Ren, RY; Luo, HZ; Su, CY; Yao, Y; Liao, W	4. Miscellaneous	Machine learning in dental, oral and craniofacial imaging: a review of recent progress	/	/	PEERJ	2021	16	http://dx.doi.org/10.7717/peerj.11451
Amasya, H; Cesur, E; Yildirim, D; Orhan, K	3. Assessment of growth and development	Validation of cervical vertebral maturation stages: Artificial intelligence vs human observer visual analysis	/	647	AMERICAN JOURNAL OF ORTHODONTICS AND DENTOFACIAL ORTHOPEDICS	2020	16	http://dx.doi.org/10.1016/j.ajodo.2020.08.014
Moon, JH; Hwang, HW; Yu, Y; Kim, MG; Donatelli, RE; Lee, SJ	2. Automated cephalometric landmarking and/or analysis	How much deep learning is enough for automatic identification to be reliable? A cephalometric example	2200	200	ANGLE ORTHODONTIST	2020	16	http://dx.doi.org/10.2319/021920-116.1
Vranckx, M; Van Gerven, A; Willems, H; Vandemeulebroucke, A; Leite, AF; Politis, C; Jacobs, R	1. Diagnosis and treatment planning	Artificial Intelligence (AI)-Driven Molar Angulation Measurements to Predict Third Molar Eruption on Panoramic Radiographs	550	38	INTERNATIONAL JOURNAL OF ENVIRONMENTAL RESEARCH AND PUBLIC HEALTH	2020	16	http://dx.doi.org/10.3390/ijerph17103716
Lee, KS; Ryu, JJ; Jang, HS; Lee, DY; Jung, SK	1. Diagnosis and treatment planning	Deep Convolutional Neural Networks Based Analysis of Cephalometric Radiographs for Differential Diagnosis of Orthognathic Surgery Indications	220	40	APPLIED SCIENCES-BASEL	2020	16	http://dx.doi.org/10.3390/app10062124
Yu, XN; Liu, B; Pei, YR; Xu, TM	1. Diagnosis and treatment planning	Evaluation of facial attractiveness for patients with malocclusion A machine-learning technique employing Procrustes	90	18	ANGLE ORTHODONTIST	2014	16	http://dx.doi.org/10.2319/071513-516.1
Moghimi, S; Talebi, M; Parisay, I	1. Diagnosis and treatment planning	Design and implementation of a hybrid genetic algorithm and artificial neural network system for predicting the sizes of unerupted canines and premolars	/	106	EUROPEAN JOURNAL OF ORTHODONTICS	2012	16	http://dx.doi.org/10.1093/ejo/cjr042
Yun, HS; Jang, TJ; Lee, SM; Lee, SH; Seo, JK	2. Automated cephalometric landmarking and/or analysis	Learning-based local-to-global landmark annotation for automatic 3D cephalometry	230	25	PHYSICS IN MEDICINE AND BIOLOGY	2020	15	http://dx.doi.org/10.1088/1361-6560/ab7a71
ter Horst, R; van Weert, H; Loonen, T; Berge, S; Vinayahalingam, S; Baan, F; Maal, T; de Jong, G; Xi, T	1. Diagnosis and treatment planning	Three-dimensional virtual planning in mandibular advancement surgery: Soft tissue prediction based on deep learning	119	14	JOURNAL OF CRANIO-MAXILLOFACIAL SURGERY	2021	14	http://dx.doi.org/10.1016/j.jcms.2021.04.001
Tanikawa, C; Yamashiro, T	1. Diagnosis and treatment planning	Development of novel artificial intelligence systems to predict facial morphology after orthognathic surgery and orthodontic treatment in Japanese patients	137	137	SCIENTIFIC REPORTS	2021	14	http://dx.doi.org/10.1038/s41598-021-95002-w
Kok, H; Izgi, MS; Acilar, AM	3. Assessment of growth and development	Determination of growth and development periods in orthodontics with artificial neural network	419	419	ORTHODONTICS & CRANIOFACIAL RESEARCH	2021	14	http://dx.doi.org/10.1111/ocr.12443
Asiri, SN; Tadlock, LP; Schneiderman, E; Buschang, PH	4. Miscellaneous	Applications of artificial intelligence and machine learning in orthodontics	/	/	APOS TRENDS IN ORTHODONTICS	2020	14	http://dx.doi.org/10.25259/APOS_117_2019
Shin, W; Yeom, HG; Lee, GH; Yun, JP; Jeong, SH; Lee, JH; Kim, HK; Kim, BC	1. Diagnosis and treatment planning	Deep learning based prediction of necessity for orthognathic surgery of skeletal malocclusion using cephalogram in Korean individuals	273	304	BMC ORAL HEALTH	2021	13	http://dx.doi.org/10.1186/s12903-021-01513-3
Qian, JH; Luo, WZ; Cheng, M; Tao, YB; Lin, J; Lin, H	2. Automated cephalometric landmarking and/or analysis	CephaNN: A Multi-Head Attention Network for Cephalometric Landmark Detection	300	100	IEEE ACCESS	2020	13	http://dx.doi.org/10.1109/ACCESS.2020.3002939
Bulatova, G; Kusnoto, B; Grace, V; Tsay, TP; Avenetti, DM; Sanchez, FJC	2. Automated cephalometric landmarking and/or analysis	Assessment of automatic cephalometric landmark identification using artificial intelligence	/	110	ORTHODONTICS & CRANIOFACIAL RESEARCH	2021	12	http://dx.doi.org/10.1111/ocr.12542
Kang, SH; Jeon, K; Kang, SH; Lee, SH	2. Automated cephalometric landmarking and/or analysis	3D cephalometric landmark detection by multiple stage deep reinforcement learning	20	8	SCIENTIFIC REPORTS	2021	12	http://dx.doi.org/10.1038/s41598-021-97116-7
Lin, HH; Chiang, WC; Yang, CT; Cheng, CT; Zhang, TY; Lo, LJ	1. Diagnosis and treatment planning	On construction of transfer learning for facial symmetry assessment before and after orthognathic surgery	71	59	COMPUTER METHODS AND PROGRAMS IN BIOMEDICINE	2021	12	http://dx.doi.org/10.1016/j.cmpb.2021.105928
Kang, SH; Jeon, K; Kim, HJ; Seo, JK; Lee, SH	2. Automated cephalometric landmarking and/or analysis	Automatic three-dimensional cephalometric annotation system using three-dimensional convolutional neural networks: a developmental trial	18	9	COMPUTER METHODS IN BIOMECHANICS AND BIOMEDICAL ENGINEERING-IMAGING AND VISUALIZATION	2020	12	http://dx.doi.org/10.1080/21681163.2019.1674696
Lu, CH; Ko, EWC; Liu, L	1. Diagnosis and treatment planning	Improving the video imaging prediction of postsurgical facial profiles with an artificial neural network	30	30	JOURNAL OF DENTAL SCIENCES	2009	12	http://dx.doi.org/10.1016/S1991-7902(09)60017-9
Giordano, D; Leonardi, R; Maiorana, F; Cristaldi, G; Distefano, ML	2. Automated cephalometric landmarking and/or analysis	Automatic landmarking of cephalograms by cellular neural networks	/	/	ARTIFICIAL INTELLIGENCE IN MEDICINE, PROCEEDINGS	2005	12		Details of algorithm
Farronato, M; Baselli, G; Baldini, B; Favia, G; Tartaglia, GM	2. Automated cephalometric landmarking and/or analysis	3D Cephalometric Normality Range: Auto Contractive Maps (ACM) Analysis in Selected Caucasian Skeletal Class I Age Groups	/	115	BIOENGINEERING-BASEL	2022	11	http://dx.doi.org/10.3390/bioengineering9050216
Kim, YH; Park, JB; Chang, MS; Ryu, JJ; Lim, WH; Jung, SK	1. Diagnosis and treatment planning	Influence of the Depth of the Convolutional Neural Networks on an Artificial Intelligence Model for Diagnosis of Orthognathic Surgery	810	150	JOURNAL OF PERSONALIZED MEDICINE	2021	11	http://dx.doi.org/10.3390/jpm11050356
Lo, LJ; Yang, CT; Ho, CT; Liao, CH; Lin, HH	1. Diagnosis and treatment planning	Automatic Assessment of 3-Dimensional Facial Soft Tissue Symmetry Before and After Orthognathic Surgery Using a Machine Learning Model A Preliminary Experience	158	158	ANNALS OF PLASTIC SURGERY	2021	11	http://dx.doi.org/10.1097/SAP.0000000000002687
Meric, P; Naoumova, J	2. Automated cephalometric landmarking and/or analysis	Web-based Fully Automated Cephalometric Analysis: Comparisons between App-aided, Computerized, and Manual Tracings	/	40	TURKISH JOURNAL OF ORTHODONTICS	2020	11	http://dx.doi.org/10.5152/TurkJOrthod.2020.20062
Kim, BM; Kang, BY; Kim, HG; Baek, SH	1. Diagnosis and treatment planning	Prognosis Prediction for Class III Malocclusion Treatment by Feature Wrapping Method	/	38	ANGLE ORTHODONTIST	2009	11	http://dx.doi.org/10.2319/071508-371.1
Seo, H; Hwang, J; Jeong, T; Shin, J	3. Assessment of growth and development	Comparison of Deep Learning Models for Cervical Vertebral Maturation Stage Classification on Lateral Cephalometric Radiographs	480	120	JOURNAL OF CLINICAL MEDICINE	2021	10	http://dx.doi.org/10.3390/jcm10163591
Xiao, DQ; Lian, CF; Deng, H; Kuang, TS; Liu, Q; Ma, L; Kim, D; Lang, YK; Chen, X; Gateno, J; Shen, SGF; Xia, JJ; Yap, PT	1. Diagnosis and treatment planning	Estimating Reference Bony Shape Models for Orthognathic Surgical Planning Using 3D Point-Cloud Deep Learning	1416	177	IEEE JOURNAL OF BIOMEDICAL AND HEALTH INFORMATICS	2021	10	http://dx.doi.org/10.1109/JBHI.2021.3054494
Rasteau, S; Sigaux, N; Louvrier, A; Bouletreau, P	1. Diagnosis and treatment planning	Three-dimensional acquisition technologies for facial soft tissues - Applications and prospects in orthognathic surgery	/	/	JOURNAL OF STOMATOLOGY ORAL AND MAXILLOFACIAL SURGERY	2020	10	http://dx.doi.org/10.1016/j.jormas.2020.05.013
Alalharith, DM; Alharthi, HM; Alghamdi, WM; Alsenbel, YM; Aslam, N; Khan, IU; Shahin, SY; Dianiskova, S; Alhareky, MS; Barouch, KK	1. Diagnosis and treatment planning	A Deep Learning-Based Approach for the Detection of Early Signs of Gingivitis in Orthodontic Patients Using Faster Region-Based Convolutional Neural Networks	107	27	INTERNATIONAL JOURNAL OF ENVIRONMENTAL RESEARCH AND PUBLIC HEALTH	2020	10	http://dx.doi.org/10.3390/ijerph17228447
Dot, G; Schouman, T; Dubois, G; Rouch, P; Gajny, L	1. Diagnosis and treatment planning	Fully automatic segmentation of craniomaxillofacial CT scans for computer-assisted orthognathic surgery planning using the nnU-Net framework	300	153	EUROPEAN RADIOLOGY	2022	9	http://dx.doi.org/10.1007/s00330-021-08455-y
Hansa, I; Katyal, V; Semaan, SJ; Coyne, R; Vaid, NR	4. Miscellaneous	Artificial Intelligence Driven Remote Monitoring of orthodontic patients: Clinical and rationale	/	/	SEMINARS IN ORTHODONTICS	2021	9	http://dx.doi.org/10.1053/j.sodo.2021.05.010	Orthodontic remote monitoring
Kim, J; Kim, I; Kim, YJ; Kim, M; Cho, JH; Hong, M; Kang, KH; Lim, SH; Kim, SJ; Kim, YH; Kim, N; Sung, SJ; Baek, SH	2. Automated cephalometric landmarking and/or analysis	Accuracy of automated identification of lateral cephalometric landmarks using cascade convolutional neural networks on lateral cephalograms from nationwide multi-centres	3150	100	ORTHODONTICS & CRANIOFACIAL RESEARCH	2021	9	http://dx.doi.org/10.1111/ocr.12493
Wang, XY; Pastewait, M; Wu, TH; Lian, CF; Tejera, B; Lee, YT; Lin, FC; Wang, L; Shen, D; Li, S; Ko, CC	2. Automated cephalometric landmarking and/or analysis	3D morphometric quantification of maxillae and defects for patients with unilateral cleft palate via deep learning-based CBCT image auto-segmentation	48	6	ORTHODONTICS & CRANIOFACIAL RESEARCH	2021	9	http://dx.doi.org/10.1111/ocr.12482
Preda, F; Morgan, N; Van Gerven, A; Nogueira-Reis, F; Smolders, A; Wang, XT; Nomidis, S; Shaheen, E; Willems, H; Jacobs, R	2. Automated cephalometric landmarking and/or analysis	Deep convolutional neural network-based automated segmentation of the maxillofacial complex from cone-beam computed tomography:A validation study	110	24	JOURNAL OF DENTISTRY	2022	8	http://dx.doi.org/10.1016/j.jdent.2022.104238
Kim, EG; Oh, IS; So, JE; Kang, J; Le, VT; Tak, MK; Lee, DW	3. Assessment of growth and development	Estimating Cervical Vertebral Maturation with a Lateral Cephalogram Using the Convolutional Neural Network	480	120	JOURNAL OF CLINICAL MEDICINE	2021	8	http://dx.doi.org/10.3390/jcm10225400
Nauwelaers, N; Matthews, H; Fan, Y; Croquet, B; Hoskens, H; Mahdi, S; El Sergani, A; Gong, SW; Xu, TM; Bronstein, M; Marazita, M; Weinberg, S; Claes, P	1. Diagnosis and treatment planning	Exploring palatal and dental shape variation with 3D shape analysis and geometric deep learning	2028	396	ORTHODONTICS & CRANIOFACIAL RESEARCH	2021	8	http://dx.doi.org/10.1111/ocr.12521
Muraev, AA; Tsai, P; Kibardin, I; Oborotistov, N; Shirayeva, T; Ivanov, S; Guseynov, N; Aleshina, O; Bosykh, Y; Safyanova, E; Reischev, AA; Rudoman, S; Dolgalev, A; Matyuta, M; Karagodsky, V; Tuturov, N	2. Automated cephalometric landmarking and/or analysis	Frontal cephalometric landmarking: humans vs artificial neural networks	300	30	INTERNATIONAL JOURNAL OF COMPUTERIZED DENTISTRY	2020	8	http://dx.doi.org/10.1109/ISBI.2019.8759437
Kim, D; Kuang, TS; Rodrigues, YL; Gateno, J; Shen, SGF; Wang, XD; Deng, H; Yuan, P; Alfi, DM; Liebschner, MAK; Xia, JJ	1. Diagnosis and treatment planning	A New Approach of Predicting Facial Changes Following Orthognathic Surgery Using Realistic Lip Sliding Effect	/	/	MEDICAL IMAGE COMPUTING AND COMPUTER ASSISTED INTERVENTION - MICCAI 2019, PT V	2019	8	http://dx.doi.org/10.1007/978-3-030-32254-0_38		Technology detail
Mine, Y; Iwamoto, Y; Okazaki, S; Nakamura, K; Takeda, S; Peng, TY; Mitsuhata, C; Kakimoto, N; Kozai, K; Murayama, T	1. Diagnosis and treatment planning	Detecting the presence of supernumerary teeth during the early mixed dentition stage using deep learning algorithms: A pilot study	176	44	INTERNATIONAL JOURNAL OF PAEDIATRIC DENTISTRY	2022	7	http://dx.doi.org/10.1111/ipd.12946
Mohammad-Rahimi, H; Motamadian, SR; Nadimi, M; Hassanzadeh-Samani, S; Minabi, MAS; Mahmoudinia, E; Lee, VY; Rohban, MH	3. Assessment of growth and development	Deep learning for the classification of cervical maturation degree and pubertal growth spurts: A pilot study	692	99	KOREAN JOURNAL OF ORTHODONTICS	2022	7	http://dx.doi.org/10.4041/kjod.2022.52.2.112
Zhou, J; Zhou, H; Pu, LL; Gao, YZ; Tang, ZW; Yang, Y; You, M; Yang, Z; Lai, WL; Long, H	3. Assessment of growth and development	Development of an Artificial Intelligence System for the Automatic Evaluation of Cervical Vertebral Maturation Status	980	100	DIAGNOSTICS	2021	7	http://dx.doi.org/10.3390/diagnostics11122200
Kim, DW; Kim, J; Kim, T; Kim, T; Kim, YJ; Song, IS; Ahn, B; Choo, J; Lee, DY	3. Assessment of growth and development	Prediction of hand-wrist maturation stages based on cervical vertebrae images using artificial intelligence	499	499	ORTHODONTICS & CRANIOFACIAL RESEARCH	2021	7	http://dx.doi.org/10.1111/ocr.12514
Kim, MJ; Liu, Y; Oh, SH; Ahn, HW; Kim, SH; Nelson, G	2. Automated cephalometric landmarking and/or analysis	Evaluation of a multi-stage convolutional neural network-based fully automated landmark identification system using cone-beam computed tomography-synthesized posteroanterior cephalometric images	345	85	KOREAN JOURNAL OF ORTHODONTICS	2021	7	http://dx.doi.org/10.4041/kjod.2021.51.2.77
Kim, MJ; Liu, Y; Oh, SH; Ahn, HW; Kim, SH; Nelson, G	2. Automated cephalometric landmarking and/or analysis	Automatic Cephalometric Landmark Identification System Based on the Multi-Stage Convolutional Neural Networks with CBCT Combination Images	345	85	SENSORS	2021	7	http://dx.doi.org/10.3390/s21020505
Lachinov, D; Getmanskaya, A; Turlapov, V	2. Automated cephalometric landmarking and/or analysis	Cephalometric Landmark Regression with Convolutional Neural Networks on 3D Computed Tomography Data	/	/	PATTERN RECOGNITION AND IMAGE ANALYSIS	2020	7	http://dx.doi.org/10.1134/S1054661820030165	Details of algorithm
Hung, KF; Ai, QYH; Leung, YY; Yeung, AWK	4. Miscellaneous	Potential and impact of artificial intelligence algorithms in dento-maxillofacial radiology	/	/	CLINICAL ORAL INVESTIGATIONS	2022	6	http://dx.doi.org/10.1007/s00784-022-04477-y
Mahto, RK; Kafle, D; Giri, A; Luintel, S; Karki, A	2. Automated cephalometric landmarking and/or analysis	Evaluation of fully automated cephalometric measurements obtained from web-based artificial intelligence driven platform	/	30	BMC ORAL HEALTH	2022	6	http://dx.doi.org/10.1186/s12903-022-02170-w
Le, VNT; Kang, J; Oh, IS; Kim, JG; Yang, YM; Lee, DW	2. Automated cephalometric landmarking and/or analysis	Effectiveness of Human-Artificial Intelligence Collaboration in Cephalometric Landmark Detection	1193	100	JOURNAL OF PERSONALIZED MEDICINE	2022	6	http://dx.doi.org/10.3390/jpm12030387
Kim, YH; Lee, C; Ha, EG; Choi, YJ; Han, SS	2. Automated cephalometric landmarking and/or analysis	A fully deep learning model for the automatic identification of cephalometric landmarks	800	50	IMAGING SCIENCE IN DENTISTRY	2021	6	http://dx.doi.org/10.5624/isd.20210077
Tanikawa, C; Lee, C; Lim, J; Oka, A; Yamashiro, T	2. Automated cephalometric landmarking and/or analysis	Clinical applicability of automated cephalometric landmark identification: Part I-Patient-related identification errors	1785	1785	ORTHODONTICS & CRANIOFACIAL RESEARCH	2021	6	http://dx.doi.org/10.1111/ocr.12501
Lim, J; Tanikawa, C; Kogo, M; Yamashiro, T	1. Diagnosis and treatment planning	Determination of prognostic factors for orthognathic surgery in children with cleft lip and/or palate	126	126	ORTHODONTICS & CRANIOFACIAL RESEARCH	2021	6	http://dx.doi.org/10.1111/ocr.12477
Lin, G; Kim, PJ; Baek, SH; Kim, HG; Kim, SW; Chung, JH	1. Diagnosis and treatment planning	Early Prediction of the Need for Orthognathic Surgery in Patients With Repaired Unilateral Cleft Lip and Palate Using Machine Learning and Longitudinal Lateral Cephalometric Analysis Data	/	56	JOURNAL OF CRANIOFACIAL SURGERY	2021	6	http://dx.doi.org/10.1097/SCS.0000000000006943
